# Supplementary material for: Chirality manipulation of ultrafast phase switches in a correlated CDW-Weyl semimetal
Source: Nat Commun. 2024 Jan 26;15:785. doi: 10.1038/s41467-024-45036-1 (PMC10817907; doi:10.1038/s41467-024-45036-1)
Supplement: Supplementary file 3 — Source Data [file 41467_2024_45036_MOESM3_ESM.xlsx]

## Sheet: Fig1d
Time (ps)	left circularly polarized pump	right circularly polarized pump		Time (ps)	0.1mJ/cm^2, LCP	0.8mJ/cm^2, RCP		0.1mJ/cm^2, (RCP-LCP)/2	0.1mJ/cm^2, (RCP+LCP)/2		Fluence (mJ/cm^2)	ratio, 5 K		Fluence (mJ/cm^2)	ratio, 295 K		distortion factor	delta of 1.3 THz	delta of 2.2 THz
-1	0.302221	-0.367403		-0.0277	0.0714049	0.0508132		-0.0102958	0.0611091		0.4	0.494318		0.4	0.511765		-3	1	1.384
-0.95	0.3581	-0.0945244		0.0223	0.123038	0.107876		-0.00758092	0.115457		0.5	0.628458		0.6	0.625731		-2	1	1.256
-0.9	0.250067	0.228647		0.0723	0.137892	0.148137		0.00512237	0.143015		0.6	0.739024		0.8	0.652174		-1	1	1.128
-0.85	0.128529	0.424224		0.1223	0.165246	0.173236		0.00399531	0.169241		0.7	0.982353		1	0.614286		0	1	1
-0.8	-0.047027	0.440522		0.1723	0.133282	0.0865669		-0.0233577	0.109925		0.8	1.40433					1	1	0.872
-0.75	-0.013499	0.233767		0.2223	0.147318	0.0463058		-0.0505059	0.0968117		0.9	1.38571					2	1	0.744
-0.7	-0.0474925	0.0936035		0.2723	0.154796	0.0424126		-0.0561918	0.0986044		1	1.48148					3	1	0.616
-0.65	-0.142487	0.136444		0.3223	0.165451	0.0517353		-0.0568576	0.108593
-0.6	-0.220719	-0.021415		0.3723	0.165143	0.00973214		-0.0777054	0.0874376
-0.55	-0.249125	-0.308264		0.4223	0.162684	-0.0351392		-0.0989117	0.0637725
-0.5	-0.200696	-0.162977		0.4723	0.0875915	-0.00850322		-0.0480473	0.0395441
-0.45	-0.0842795	-0.135502		0.5223	-0.0323731	0.0459982		0.0391857	0.00681257
-0.4	0.15414	-0.143884		0.5723	-0.0661804	0.0511206		0.0586505	-0.0075299
-0.35	0.316657	-0.000461		0.6223	0.0339097	0.0259188		-0.00399545	0.0299142
-0.3	0.129925	-0.0013915		0.6723	0.0234601	-0.00399542		-0.0137277	0.00973232
-0.25	-0.156924	-0.0838145		0.7223	-0.0682292	-0.0875915		-0.00968115	-0.0779103
-0.2	-0.224911	-0.24959		0.7723	-0.0944552	-0.175285		-0.0404149	-0.13487
-0.15	-0.244468	-0.467987		0.8223	-0.11351	-0.195775		-0.0411325	-0.154643
-0.1	-0.337136	-0.559257		0.8723	-0.104187	-0.164221		-0.0300167	-0.134204
-0.05	-0.365541	-0.444238		0.9223	-0.0665899	-0.171597		-0.0525038	-0.119094
0	-0.313386	-0.0745008		0.9723	-0.00122933	-0.158074		-0.0784222	-0.0796515
0.05	-0.10477	0.10571		1.0223	-0.0303239	-0.144141		-0.0569088	-0.0872327
0.1	-0.155527	0.18534		1.0723	-0.126111	-0.137687		-0.00578816	-0.131899
0.15	-0.0870745	0.248203		1.1223	-0.199872	-0.161045		0.0194134	-0.180459
0.2	-0.0144305	0.39489		1.1723	-0.230299	-0.209503		0.010398	-0.219901
0.25	0.146689	0.184407		1.2223	-0.281419	-0.315124		-0.0168523	-0.298272
0.3	-0.00930805	-0.195107		1.2723	-0.423717	-0.348726		0.0374951	-0.386222
0.35	-0.28405	-0.422818		1.3223	-0.457422	-0.222922		0.11725	-0.340172
0.4	-0.3227	-0.408382		1.3723	-0.367064	-0.0656678		0.150698	-0.216366
0.45	-0.034454	-0.387892		1.4223	-0.211961	0.214215		0.213088	0.00112656
0.5	0.243548	-0.048424		1.4723	0.0108593	0.527495		0.258318	0.269177
0.55	0.545298	0.0936035		1.5223	0.335203	0.763429		0.214113	0.549316
0.6	0.678945	0.104779		1.5723	0.729928	0.919964		0.095018	0.824946
0.65	0.501062	0.0852215		1.6223	1.00684	0.975081		-0.0158785	0.990959
0.7	0.350652	-0.0814855		1.6723	1.20087	1.00837		-0.0962489	1.10462
0.75	0.253796	-0.263561		1.7223	1.29307	0.947318		-0.172878	1.1202
0.8	0.191858	-0.547616		1.7723	1.23591	0.908901		-0.163505	1.07241
0.85	0.380454	-0.699422		1.8223	0.944859	0.970777		0.0129591	0.957818
0.9	0.359962	-0.619793		1.8723	0.730749	1.13234		0.200793	0.931542
0.95	0.312	-0.489407		1.9223	0.470739	1.17956		0.354412	0.825151
1	0.439125	-0.329685		1.9723	0.152132	1.06021		0.454041	0.606173
1.05	0.638898	-0.335738		2.0223	-0.168421	0.609246		0.388834	0.220412
1.1	0.684998	-0.33993		2.0723	-0.436318	0.081957		0.259138	-0.177181
1.15	0.437264	-0.553669		2.1223	-0.768038	-0.567039		0.100499	-0.667538
1.2	0.304549	-0.59651		2.1723	-1.0347	-1.22597		-0.0956351	-1.13034
1.25	-0.0819515	-0.372061		2.2223	-1.27136	-1.59959		-0.164119	-1.43547
1.3	-0.450291	-0.053546		2.2723	-1.41202	-1.5873		-0.0876425	-1.49966
1.35	-0.671948	0.449838		2.3223	-1.29143	-1.36632		-0.0374446	-1.32888
1.4	-1.06823	1.20049		2.3723	-0.954182	-1.00684		-0.0263285	-0.98051
1.45	-1.61584	1.89805		2.4223	-0.534461	-0.629736		-0.0476371	-0.582099
1.5	-2.04473	2.41308		2.4723	-0.105417	-0.249968		-0.0722755	-0.177693
1.55	-2.52203	2.72367		2.5223	0.232552	0.0568575		-0.0878472	0.144705
1.6	-2.39816	2.50574		2.5723	0.430172	0.33377		-0.048201	0.381971
1.65	-1.668	2.01261		2.6223	0.624921	0.625024		5.17e-05	0.624973
1.7	-1.00955	1.31364		2.6723	0.785249	0.841697		0.0282238	0.813473
1.75	-0.502912	0.80421		2.7223	0.840878	1.05468		0.106902	0.94778
1.8	-0.188589	0.228647		2.7723	0.823461	1.16317		0.169856	0.993317
1.85	-0.196971	-0.440047		2.8223	0.805326	1.11707		0.155873	0.961199
1.9	-0.497789	-1.09524		2.8723	0.652786	0.873659		0.110436	0.763222
1.95	-0.682658	-1.63075		2.9223	0.347292	0.480984		0.0668458	0.414138
2	-0.581609	-2.02749		2.9723	-0.048457	-0.0193624		0.0145473	-0.0339097
2.05	-0.332944	-2.21375		3.0223	-0.490409	-0.535487		-0.022539	-0.512948
2.1	0.044709	-1.96277		3.0723	-0.777567	-0.837703		-0.0300679	-0.807635
2.15	0.440522	-1.40444		3.1223	-0.853581	-0.86823		-0.00732435	-0.860906
2.2	0.770213	-0.885221		3.1723	-0.755335	-0.671432		0.0419513	-0.713384
2.25	0.88663	-0.176016		3.2223	-0.541838	-0.3895		0.0761691	-0.465669
2.3	0.813986	0.521084		3.2723	-0.311026	-0.249662		0.0306822	-0.280344
2.35	0.581622	0.695241		3.3223	-0.049584	-0.101319		-0.0258676	-0.0754516
2.4	0.377659	0.295702
2.45	-0.0046515	-0.0791573
2.5	-0.172756	-0.340861
2.55	-0.417695	-0.306867
2.6	-0.296623	-0.0386445
2.65	0.417239	0.437262
2.7	0.915965	1.05846
2.75	1.12226	1.22005
2.8	1.27825	0.939715
2.85	0.91224	0.389765
2.9	0.35484	-0.101975
2.95	-0.17881	-0.64913
3	-0.579746	-0.822823
3.05	-0.801867	-0.62445
3.1	-0.591853	-0.199765
3.15	-0.260301	0.146224
3.2	-0.0800885	0.436797
3.25	0.226784	0.616077
3.3	0.553678	0.538779
3.35	0.584412	0.546227
3.4	0.371607	0.312465
3.45	0.095932	-0.021881
3.5	-0.145748	-0.341326
3.55	-0.3688	-0.630503
3.6	-0.72317	-1.00769
3.65	-0.96485	-1.56136
3.7	-1.17952	-1.85799
3.75	-1.46171	-1.94274
3.8	-1.38767	-1.78675
3.85	-1.06683	-1.13156
3.9	-0.611877	-0.0935935
3.95	0.106643	0.683598
4	0.601179	0.725045
4.05	0.572304	0.374397
4.1	0.365087	-0.0498213
4.15	0.115955	-0.405588
4.2	0.044244	-0.513622
4.25	0.244479	-0.425146
4.3	0.85357	0.176026
4.35	1.67314	1.17813
4.4	2.30271	2.0438
4.45	2.46337	2.06569
4.5	2.02238	1.46033
4.55	1.07709	0.438194
4.6	-0.103837	-0.631435
4.65	-1.16881	-1.48872
4.7	-1.71923	-1.62843
4.75	-1.55764	-1.04727
4.8	-0.748317	-0.191848
4.85	0.289182	0.774873
4.9	1.14321	1.3807
4.95	1.26521	1.4431
5	0.457753	0.784185
5.05	-0.839587	-0.553669
5.1	-1.98512	-1.83704
5.15	-2.68967	-2.43635
5.2	-2.42191	-2.14112
5.25	-1.16462	-0.957399
5.3	0.174163	0.618874
5.35	1.19396	1.69735
5.4	1.45335	1.80445
5.45	0.752517	0.81818
5.5	-0.623985	-0.63842
5.55	-2.02657	-1.76626
5.6	-2.97326	-2.37302
5.65	-2.80329	-1.88501
5.7	-1.44914	-0.5858
5.75	0.334352	1.03657
5.8	2.11924	2.25102
5.85	3.00632	2.41121
5.9	2.66174	1.56417
5.95	1.2396	0.0656635
6	-0.747851	-1.45845
6.05	-2.62354	-2.631
6.1	-3.28339	-2.63146
6.15	-2.38512	-1.35135
6.2	-0.202559	0.741808
6.25	2.13368	2.31808
6.3	3.12648	2.69759
6.35	2.84848	1.8282
6.4	1.42447	0.096863
6.45	-1.00257	-1.77604
6.5	-3.17257	-3.02215
6.55	-4.25058	-3.21866
6.6	-3.58234	-1.86731
6.65	-1.37184	0.376727
6.7	1.53949	2.27803
6.75	3.52275	3.14696
6.8	3.723	2.77629
6.85	2.02983	1.0403
6.9	-0.759958	-1.40444
6.95	-3.19212	-3.34625
7	-4.31997	-3.90365
7.05	-3.55859	-2.65754
7.1	-1.41375	-0.178343
7.15	1.25823	2.32134
7.2	3.56514	3.80169
7.25	4.01776	3.71461
7.3	2.56674	1.77279
7.35	-0.250522	-0.965315
7.4	-3.00167	-3.3239
7.45	-4.39912	-4.22496
7.5	-4.06897	-3.28991
7.55	-2.11038	-1.06497
7.6	0.80607	1.75742
7.65	3.24335	3.90693
7.7	4.31531	4.06711
7.75	3.58748	2.34043
7.8	1.40957	-0.422818
7.85	-1.67592	-2.87966
7.9	-3.88688	-4.1635
7.95	-4.03544	-3.79143
8	-2.30224	-1.71596
8.05	0.503386	1.57814
8.1	3.2075	4.17608
8.15	4.56258	4.8499
8.2	4.08528	3.46594
8.25	2.04567	0.645412
8.3	-0.869854	-2.15835
8.35	-3.37187	-3.87245
8.4	-4.17561	-3.69597
8.45	-2.86849	-1.6708
8.5	-0.056341	1.30479
8.55	2.98118	3.8557
8.6	4.55606	5.12976
8.65	4.15885	4.32369
8.7	2.05125	1.69269
8.75	-0.837724	-1.66474
8.8	-3.34532	-3.95301
8.85	-4.56537	-4.22217
8.9	-3.71181	-2.56953
8.95	-1.49943	0.081496
9	1.08313	2.76651
9.05	3.33835	4.21706
9.1	3.76024	3.6238
9.15	2.10155	1.15812
9.2	-0.628176	-1.99629
9.25	-3.20981	-4.39726
9.3	-4.64174	-5.12369
9.35	-4.02147	-3.79562
9.4	-1.47941	-0.946225
9.45	1.43658	2.08851
9.5	3.51019	4.06153
9.55	4.05827	3.8897
9.6	2.70831	1.83845
9.65	0.17975	-0.745522
9.7	-2.27196	-3.02355
9.75	-3.7267	-3.9912
9.8	-3.3374	-3.08408
9.85	-1.39652	-0.63516
9.9	1.07056	1.84123
9.95	3.16791	3.63731
10	3.95861	3.99913
10.05	2.96116	2.34881
10.1	0.770212	-0.283118
10.15	-1.6098	-2.5551
10.2	-3.26756	-3.54043
10.25	-3.28293	-2.85731
10.3	-1.60188	-0.800005
10.35	0.749722	1.67174
10.4	2.76232	3.377
10.45	3.66432	3.47899
10.5	3.12229	2.36558
10.55	1.28059	0.364623
10.6	-1.09198	-2.00374
10.65	-2.68735	-3.49479
10.7	-2.91552	-3.32716
10.75	-1.84588	-1.85474
10.8	-0.0880054	0.419567
10.85	1.69735	2.37908
10.9	2.63054	3.16466
10.95	2.26639	2.23286
11	0.826095	0.11223
11.05	-1.07289	-2.18908
11.1	-2.62355	-3.57443
11.15	-3.11855	-3.3849
11.2	-2.23984	-1.71876
11.25	-0.35483	0.461944
11.3	1.35044	2.22867
11.35	2.24404	3.08968
11.4	2.27757	2.5728
11.45	1.23914	1.06172
11.5	-0.355762	-1.01514
11.55	-1.78163	-2.66452
11.6	-2.29711	-2.96488
11.65	-1.78861	-1.66707
11.7	-0.479629	0.367413
11.75	1.10781	2.15835
11.8	2.21238	2.8806
11.85	2.12949	2.31482
11.9	1.22609	1.04868
11.95	-0.304073	-0.499652
12	-1.80491	-2.02284
12.05	-2.68036	-2.54438
12.1	-2.17744	-1.82028
12.15	-1.10827	-0.351105
12.2	0.0675282	1.07755
12.25	1.13297	1.93298
12.3	1.34391	1.72528
12.35	0.96626	0.549024
12.4	0.090344	-1.02446
12.45	-1.06636	-2.12062
12.5	-1.858	-2.57
12.55	-1.92366	-2.05031
12.6	-1.09011	-0.718048
12.65	0.122009	0.67103
12.7	1.14973	1.53344
12.75	1.58187	1.80771
12.8	1.02633	1.22004
12.85	-0.105235	0.019563
12.9	-1.15624	-1.19163
12.95	-1.63447	-1.8687
13	-1.38954	-1.78116
13.05	-0.56857	-0.670084
13.1	0.282197	0.62027
13.15	1.14507	1.53995
13.2	1.50642	1.85987
13.25	1.29082	1.41004
13.3	0.937388	0.520619
13.35	0.170903	-0.45169
13.4	-0.576487	-1.03423
13.45	-0.91875	-1.10129
13.5	-0.704079	-0.745057
13.55	-0.317111	-0.125724
13.6	0.313862	0.715733
13.65	0.598385	1.08594
13.7	0.487092	0.812585
13.75	0.222592	-0.066585
13.8	-0.229567	-1.0659
13.85	-0.93598	-1.64007
13.9	-1.26427	-1.76859
13.95	-1.02306	-1.43051
14	-0.646336	-0.793019
14.05	-0.256576	-0.20768
14.1	0.0856875	0.359965
14.15	0.144361	0.786512
14.2	-0.185795	0.495472
14.25	-0.503842	-0.290569
14.3	-0.533645	-0.826082
14.35	-0.463796	-0.780914
14.4	-0.346914	-0.630969
14.45	-0.0107055	-0.331082
14.5	0.169041	0.11549
14.55	0.223524	0.579756
14.6	0.397216	0.708282
14.65	0.384177	0.443782
14.7	0.247739	-0.019553
14.75	-0.12619	-0.589991
14.8	-0.264492	-0.94343
14.85	-0.187192	-0.876374
14.9	-0.232361	-0.441444
14.95	-0.355296	0.06613
15	-0.37532	0.369743
15.05	-0.180206	0.349253
15.1	0.17137	0.029808
15.15	0.241685	-0.379511
15.2	0.0484337	-0.41071
15.25	-0.0861425	-0.433528
15.3	-0.0921961	-0.325494
15.35	-0.250056	-0.127121
15.4	-0.559257	0.134583
15.45	-0.688712	0.29803
15.5	-0.556463	0.385111
15.55	-0.351571	0.36881
15.6	-0.143884	0.164385
15.65	0.240754	-0.0861425
15.7	0.340871	-0.317112
15.75	0.134117	-0.342724
15.8	0.146224	-0.336205
15.85	0.214676	-0.29476
15.9	0.0838257	-0.261698
15.95	-0.0940595	-0.22491
16	-0.101975	-0.170894
16.05	-0.0661189	-0.019552
16.1	-0.061928	0.200241
16.15	0.0950005	0.237493
16.2	0.149948	-0.109426
16.25	0.0922065	-0.694299
16.3	-0.100579	-0.85216
16.35	-0.397206	-0.632831
16.4	-0.504308	-0.235621
16.45	-0.336205	0.154605
16.5	-0.114548	0.207225
16.55	-0.049355	0.0991915
16.6	0.00931815	0.016303
16.65	-0.0530805	-0.15087
16.7	-0.301745	-0.258904
16.75	-0.639817	-0.510829
16.8	-0.744591	-0.661703
16.85	-0.624915	-0.53318
16.9	-0.435857	-0.088471
16.95	0.009784	0.237494
17	0.569049	0.328298
17.05	0.673818	0.400941
17.1	0.389765	0.270556
17.15	0.15414	0.04238
17.2	-0.29802	-0.003255
17.25	-0.522935	-0.127587
17.3	-0.458208	0.0735805
17.35	-0.27753	0.432606
17.4	0.131323	0.722715
17.45	0.625394	0.83215
17.5	1.03844	1.11387
17.55	0.837269	0.909447
17.6	0.256122	0.203965
17.65	-0.157389	-0.065654
17.7	-0.284515	-0.229567
17.75	-0.250056	-0.253316
17.8	-0.044699	-0.0661185
17.85	0.468929	0.311535
17.9	1.05567	0.698037
17.95	1.23076	0.94111
18	0.93925	1.09897
18.05	0.47871	0.879643
18.1	-0.0949901	0.450769
18.15	-0.702216	0.2035
18.2	-1.05845	0.067527
18.25	-0.895466	0.102451
18.3	-0.444238	0.359497
18.35	-0.0284005	0.386506
18.4	0.342735	0.300824
18.45	0.499194	0.120612
18.5	0.191859	0.0121125
18.55	-0.53318	-0.216994
18.6	-0.86287	-0.609549
18.65	-0.907108	-0.70594
18.7	-0.642611	-0.507103
18.75	0.113161	-0.345052
18.8	0.766955	0.006059
18.85	1.04635	0.054953
18.9	0.789307	-0.060531
18.95	0.28546	-0.265889
19	-0.254713	-0.839586
19.05	-0.934118	-1.27498
19.1	-1.15345	-1.43564
19.15	-1.02958	-1.10362
19.2	-0.596975	-0.420024
19.25	-0.0097735	0.195119
19.3	0.550418	0.438661
19.35	0.766022	0.380454
19.4	0.540642	-0.122465
19.45	-0.246331	-0.733415
19.5	-0.952277	-0.852625
19.55	-1.0943	-0.786036
19.6	-0.641679	-0.652856
19.65	-0.0535465	-0.27334
19.7	0.343664	0.216074
19.75	0.616079	0.638432
19.8	0.517824	0.682668
19.85	0.221662	0.311534
19.9	-0.349243	-0.131312
19.95	-0.833999	-0.529454
20	-0.970438	-0.90804
20.05	-0.603495	-0.711529
20.1	-0.0512175	-0.17555
20.15	0.665902	0.430746
20.2	0.87219	0.695708
20.25	0.624927	0.716661
20.3	0.319449	0.308275
20.35	-0.230498	-0.25285
20.4	-0.552272	-0.793485
20.45	-0.628175	-0.97789
20.5	-0.481957	-0.761821
20.55	-0.204887	-0.101975
20.6	0.169972	0.827495
20.65	0.68826	1.42075
20.7	0.865675	1.54275
20.75	0.569043	1.05659
20.8	-0.065654	0.071717
20.85	-0.722239	-0.618862
20.9	-1.27964	-0.999775
20.95	-1.17952	-0.692903
21	-0.497324	-0.297088
21.05	0.391628	0.105712
21.1	0.96719	0.559733
21.15	1.05985	0.92807
21.2	0.586279	0.812125
21.25	-0.0698445	0.335282
21.3	-0.73295	-0.3688
21.35	-1.07614	-1.05053
21.4	-0.716654	-1.28802
21.45	-0.061926	-0.55786
21.5	0.571373	0.495471
21.55	0.908515	1.21772
21.6	0.919225	1.28431
21.65	0.437262	0.93087
21.7	-0.163909	0.322244
21.75	-0.806524	-0.673811
21.8	-1.12876	-1.35135
21.85	-1.12457	-1.21305
21.9	-0.687315	-0.550409
21.95	0.0558855	0.263571
22	0.6687	0.88011
22.05	0.956015	1.01143
22.1	0.630512	0.622598
22.15	-0.06705	-0.060065
22.2	-0.812112	-0.543425
22.25	-1.32574	-0.813509
22.3	-1.21072	-0.991858
22.35	-0.702215	-0.678466
22.4	0.047969	-0.0712405
22.45	0.777197	0.670092
22.5	0.92947	0.894545
22.55	0.655192	0.611885
22.6	0.077771	-0.173688
22.65	-0.684055	-0.772065
22.7	-1.11805	-0.927131
22.75	-1.2042	-1.05053
22.8	-0.562517	-0.820029
22.85	0.474054	-0.229567
22.9	1.01469	0.495936
22.95	0.777195	0.947165
23	0.536913	0.594191
23.05	0.060076	-0.00278885
23.1	-0.612809	-0.730156
23.15	-1.21817	-1.20933
23.2	-1.25123	-1.19675
23.25	-0.694299	-0.849831
23.3	0.0693895	-0.194176
23.35	0.840995	0.54809
23.4	1.15718	0.992335
23.45	0.855892	0.91224
23.5	-0.0358495	0.593724
23.55	-0.952743	0.01025
23.6	-1.39745	-0.646336
23.65	-1.39745	-1.00443
23.7	-0.805127	-0.739469
23.75	-0.013033	-0.137366
23.8	0.589538	0.39256
23.85	0.864745	0.76183
23.9	0.758105	0.73389
23.95	0.236563	0.21095
24	-0.503843	-0.376252
24.05	-0.951811	-0.724567
24.1	-0.966712	-0.812113
24.15	-0.650992	-0.489873
24.2	-0.0284005	0.116422
24.25	0.54623	0.930405
24.3	0.771145	1.37418
24.35	0.540641	1.16416
24.4	0.083825	0.555544
24.45	-0.630969	-0.273339
24.5	-1.18651	-1.16881
24.55	-1.30618	-1.58465
24.6	-0.874046	-1.33319
24.65	-0.149473	-0.50524
24.7	0.373467	0.264967
24.75	0.828885	0.713399
24.8	0.822365	0.798155
24.85	0.388369	0.548092
24.9	-0.30547	-0.225376
24.95	-1.01049	-0.766012
25	-1.04168	-0.968575
25.05	-0.64913	-0.745523
25.1	0.089878	-0.0549425
25.15	0.801412	0.574171
25.2	1.05939	1.14833
25.25	0.998385	1.08826
25.3	0.416773	0.40793
25.35	-0.396274	-0.30873
25.4	-0.960194	-0.876374
25.45	-1.33133	-1.41701
25.5	-1.24658	-1.54134
25.55	-0.727361	-1.07335
25.6	0.328763	-0.342723
25.65	0.87266	0.438196
25.7	0.816315	0.660785
25.75	0.279404	0.318985
25.8	-0.295225	-0.219788
25.85	-0.796745	-0.921077
25.9	-1.00443	-1.59675
25.95	-0.710597	-1.89199
26	-0.122465	-1.47429
26.05	0.575099	-0.539698
26.1	1.09618	0.332025
26.15	1.12878	0.743203
26.2	0.89641	0.376727
26.25	0.442386	-0.244003
26.3	-0.0530805	-0.764614
26.35	-0.653321	-1.04308
26.4	-0.732484	-1.0985
26.45	-0.291034	-0.760424
26.5	0.362291	-0.344585
26.55	1.03099	0.014907
26.6	1.18233	0.331557
26.65	0.719924	0.128062
26.7	-0.221185	-0.426077
26.75	-1.18278	-0.971371
26.8	-1.54973	-1.41654
26.85	-1.33738	-1.54553
26.9	-0.572295	-1.25589
26.95	0.170906	-0.4
27	0.609093	0.332492
27.05	0.782322	0.575102
27.1	0.496405	0.346461
27.15	-0.253316	-0.0758981
27.2	-1.04587	-0.364144
27.25	-1.3928	-0.718049
27.3	-1.31736	-0.913627
27.35	-0.848435	-0.672413
27.4	-0.384633	0.119215
27.45	0.404201	0.97045
27.5	1.18605	1.24891
27.55	1.20142	0.99513
27.6	0.470791	0.493142
27.65	-0.360418	-0.244934
27.7	-0.910835	-0.855885
27.75	-1.0361	-0.854488
27.8	-0.781378	-0.497324
27.85	-0.261698	0.215608
27.9	0.110834	0.69711
27.95	0.340405	0.78465
28	0.315726	0.726905
28.05	-0.0931273	0.531326
28.1	-0.727361	-0.072639
28.15	-1.27358	-0.65984
28.2	-1.21212	-0.813044
28.25	-0.710597	-0.645405
28.3	-0.057271	-0.262164
28.35	0.392096	0.293839
28.4	0.581155	0.614684
28.45	0.316191	0.470793
28.5	0.001868	0.0996571
28.55	-0.649131	-0.291034
28.6	-1.46125	-0.678467
28.65	-1.70107	-0.87358
28.7	-1.38954	-0.732019
28.75	-0.622122	-0.102906
28.8	0.2496	0.342735
28.85	0.772075	0.603039
28.9	0.830285	0.666839
28.95	0.591866	0.222127
29	-0.010705	-0.324562
29.05	-0.570898	-0.937376
29.1	-0.860076	-1.39186
29.15	-0.657046	-1.20373
29.2	-0.0866085	-0.436787
29.25	0.492211	0.130391
29.3	0.73203	0.479637
29.35	0.572774	0.71713
29.4	0.337612	0.577893
29.45	-0.264491	0.119215
29.5	-0.737141	-0.461933
29.55	-0.898261	-0.806991
29.6	-0.699888	-0.55786
29.65	-0.366938	-0.143419
29.7	0.221662	0.305949
29.75	0.63331	0.904325
29.8	0.98628	1.07243
29.85	0.78512	0.608628
29.9	0.278006	-0.211405
29.95	-0.380442	-0.694299
30	-0.749248	-0.837258
30.05	-0.71246	-0.778119
30.1	-0.323631	-0.765545
30.15	0.196981	-0.458208
30.2	0.575099	0.184872
30.25	0.652402	0.654262
30.3	0.295236	0.594194
30.35	-0.209078	0.178819
30.4	-0.660306	-0.440978
30.45	-0.915955	-1.04215
30.5	-0.705476	-1.19582
30.55	-0.233758	-0.775324
30.6	0.0228222	-0.282653
30.65	0.293374	-0.10151
30.7	0.702226	-0.013033
30.75	0.725041	-0.013965
30.8	0.264039	-0.212338
30.85	-0.277531	-0.62771
30.9	-0.538301	-0.915025
30.95	-0.436321	-0.956004
31	-0.260766	-0.685451
31.05	-0.0544775	-0.239812
31.1	0.288716	0.295236
31.15	0.581153	0.70502
31.2	0.385576	0.67196
31.25	-0.0661195	0.292907
31.3	-0.424681	-0.0740355
31.35	-0.741797	-0.282187
31.4	-0.757164	-0.219788
31.45	-0.455414	-0.414436
31.5	0.0647319	-0.419558
31.55	0.510837	0.0572815
31.6	0.833079	0.546696
31.65	0.899205	0.605834
31.7	0.546695	0.286387
31.75	0.271022	0.08429
31.8	-0.180672	-0.169962
31.85	-0.488476	-0.420023
31.9	-0.332479	-0.295226
31.95	0.0293425	0.288251
32	0.458686	0.698967
32.05	0.813055	0.832615
32.1	0.802345	0.70595
32.15	0.585345	0.339474
32.2	0.400477	0.0647315
32.25	0.196517	0.0046619
32.3	-0.118273	0.05635
32.35	-0.209078	-0.09825
32.4	0.0633351	-0.0605305
32.45	0.320381	0.429812
32.5	0.520154	0.77813
32.55	0.718526	0.877315
32.6	0.857759	0.609558
32.65	0.512235	0.187667
32.7	0.0256175	-0.222582
32.75	-0.21746	-0.363678
32.8	-0.233758	-0.245399
32.85	0.03819	-0.0824175
32.9	0.255655	0.086619
32.95	0.40979	0.395819
33	0.221195	0.39675
33.05	-0.0805545	0.175095
33.1	-0.201162	0.0358615
33.15	-0.407917	-0.0540122
33.2	-0.552272	-0.27334
33.25	-0.316646	-0.401863
33.3	0.069854	-0.414901
33.35	0.298498	-0.0894021
33.4	0.639362	0.358566
33.45	0.696636	0.569514
33.5	0.310137	0.575102
33.55	-0.0484235	0.27335
33.6	-0.247262	0.0265485
33.65	-0.474506	-0.22491
33.7	-0.345052	-0.389755
33.75	-0.123861	-0.121533
33.8	0.0004705	0.0642665
33.85	0.245875	0.295236
33.9	0.281268	0.261242
33.95	0.094069	0.0293415
34	-0.290569	-0.331547
34.05	-0.625846	-0.744591
34.1	-0.8177	-0.936445
34.15	-0.657046	-0.997912
34.2	-0.25937	-0.765546
34.25	0.017235	-0.388824
34.3	0.211417	-0.108494
34.35	0.311535	0.094069
34.4	0.188132	0.230043
34.45	-0.0311945	0.186736
34.5	-0.328288	0.0819616
34.55	-0.581608	-0.154129
34.6	-0.632832	-0.220719
34.65	-0.563448	-0.115479
34.7	-0.394877	-0.038645
34.75	-0.155061	-0.00884245
34.8	-0.149938	0.136909
34.85	-0.34738	0.245875
34.9	-0.493598	0.18208
34.95	-0.573692	-0.047492
35	-0.373457	-0.376252
35.05	-0.329684	-0.6631
35.1	-0.364609	-0.592785
35.15	-0.163443	-0.0582025
35.2	-0.071241	0.366482
35.25	0.011647	0.472191
35.3	0.165781	0.442385
35.35	0.146222	0.312
35.4	0.115025	0.005593
35.45	-0.1681	-0.50105
35.5	-0.464262	-0.742263
35.55	-0.453551	-0.444238
35.6	-0.209078	0.10804
35.65	-0.195107	0.135515
35.7	-0.15832	0.020029
35.75	0.0866185	-0.079158
35.8	0.278005	-0.166237
35.85	0.281732	-0.195108
35.9	-0.0051175	-0.434459
35.95	-0.421886	-0.592785
36	-0.56857	-0.710597
36.05	-0.514553	-0.591388
36.1	-0.435856	-0.200696
36.15	-0.2142	0.032136
36.2	-0.271477	0.117818
36.25	-0.524798	0.0703195
36.3	-0.626313	0.068457
36.35	-0.671482	0.055419
36.4	-0.649131	-0.245865
36.45	-0.571365	-0.2142
36.5	-0.51595	0.101054
36.55	-0.230964	0.328298
36.6	-0.080089	0.197447
36.65	-0.254713	0.023754
36.7	-0.326425	-0.145748
36.75	-0.0782265	-0.299882
36.8	0.190463	-0.300814
36.85	0.315259	-0.0307285
36.9	0.324572	0.104779
36.95	0.481502	0.200241
37	0.474981	0.357635
37.05	0.38278	0.341336
37.1	0.22818	0.227715
37.15	0.31526	0.0270145
37.2	0.36136	-0.265889
37.25	0.244013	-0.43865
37.3	0.067992	-0.412573
37.35	0.033999	-0.355762
37.4	0.207226	-0.197436
37.45	0.218401	0.257518
37.5	0.0661295	0.515495
37.55	-0.181139	0.282197
37.6	-0.418627	0.055885
37.65	-0.503377	-0.218857
37.7	-0.494995	-0.450757
37.75	-0.485682	-0.517813
37.8	-0.338532	-0.37206
37.85	-0.118273	-0.100578
37.9	0.148086	0.111298
37.95	0.094535	0.176026
38	-0.268682	0.190927
38.05	-0.436321	0.0125782
38.1	-0.257507	-0.394877
38.15	-0.139228	-0.433993
38.2	-0.0186215	-0.544821
38.25	-0.113151	-0.532714
38.3	-0.254713	-0.515019
38.35	-0.23888	-0.446566
38.4	-0.404191	-0.179275
38.45	-0.24959	0.041915
38.5	-0.307333	0.139704
38.55	-0.558792	0.199308
38.6	-0.265889	0.180683
38.65	0.20676	0.102451
38.7	0.669165	0.0339995
38.75	0.83215	-0.082417
38.8	0.828883	0.09826
38.85	0.677078	0.332489
38.9	0.447041	0.375796
38.95	0.176491	0.244013
39	-0.218391	-0.159717
39.05	-0.470315	-0.424214
39.1	-0.534111	-0.389755
39.15	-0.446101	-0.375319
39.2	-0.261232	-0.247262
39.25	-0.329685	0.174163
39.3	-0.525264	0.54204
39.35	-0.64168	0.394888
39.4	-0.604426	0.0731145
39.45	-0.714325	-0.0591335
39.5	-0.688245	-0.0586686
39.55	-0.70827	0.0395862
39.6	-0.656115	-0.0828825
39.65	-0.469849	-0.236086
39.7	-0.332013	-0.19697
39.75	-0.227238	-0.0013915
39.8	-0.257507	0.0749765
39.85	-0.432596	0.054953
39.9	-0.418161	-0.006048
39.95	-0.260766	-0.0377137
40	-0.244002	-0.218857
40.05	-0.339464	-0.397672
40.1	-0.342257	-0.260301
40.15	-0.334342	-0.0265377
40.2	-0.263095	0.079168
40.25	-0.272874	0.142498
40.3	-0.248194	0.02096
40.35	-0.269614	-0.114548
40.4	-0.108494	-0.110823
40.45	0.02422	-0.0987153
40.5	0.0214255	0.03819
40.55	0.0898785	0.288251
40.6	0.153675	0.336216
40.65	0.11968	0.364156
40.7	0.0922065	0.219335
40.75	0.0251505	-0.125724
40.8	-0.139228	-0.106166
40.85	-0.210941	-0.0605305
40.9	-0.2142	0.009318
40.95	0.0111825	0.109436
41	0.352977	0.319916
41.05	0.668235	0.401406
41.1	0.508509	0.216073
41.15	0.208156	0.141566
41.2	-0.128984	-0.171824
41.25	-0.17229	-0.461467
41.3	-0.10896	-0.440978
41.35	0.0121121	-0.408382
41.4	-0.0530805	-0.477766
41.45	-0.244469	-0.473108
41.5	-0.205818	-0.277996
41.55	-0.163443	0.0335325
41.6	-0.195108	0.201171
41.65	-0.081951	0.240287
41.7	0.060076	0.14762
41.75	0.176027	0.0116475
41.8	0.104779	-0.0870735
41.85	0.107573	-0.219788
41.9	0.0847551	-0.309196
41.95	0.0582143	-0.345052
42	0.0558861	-0.17881
42.05	-0.134106	-0.0246755
42.1	-0.406985	-0.0465615
42.15	-0.512691	-0.311524
42.2	-0.502912	-0.470781
42.25	-0.392549	-0.393946
42.3	-0.328288	-0.080089
42.35	-0.058668	0.0475023
42.4	0.081962	-0.200695
42.45	0.0046625	-0.202559
42.5	-0.179741	-0.105234
42.55	-0.282653	-0.24959
42.6	-0.445169	-0.260301
42.65	-0.598839	-0.362281
42.7	-0.62771	-0.141557
42.75	-0.583006	0.115489
42.8	-0.404191	0.0405185
42.85	-0.13364	-0.069379
42.9	-0.175084	-0.180207
42.95	-0.349243	-0.0423695
43	-0.485216	-0.0246755
43.05	-0.502912	0.0079215
43.1	-0.348311	-0.0353851
43.15	-0.132244	-0.0591345
43.2	-0.162512	0.0544876
43.25	-0.179276	0.0554187
43.3	-0.194177	0.0339983
43.35	0.067061	0.065198
43.4	0.186736	0.0372585
43.45	0.272883	-0.011636
43.5	0.413515	0.0083875
43.55	0.305482	0.0540225
43.6	-0.0237435	0.293374
43.65	-0.369732	0.278938
43.7	-0.454017	0.353446
43.75	-0.313852	0.414449
43.8	-0.250056	0.356237
43.85	-0.176947	0.0717175
43.9	-0.352502	-0.145283
43.95	-0.596511	-0.0125677
44	-0.652855	0.0288765
44.05	-0.323165	-0.281256
44.1	0.21328	-0.237483
44.15	0.80328	-0.003255
44.2	0.85496	0.186271
44.25	0.37207	0.0670605
44.3	0.0693895	0.0884805
44.35	-0.10896	0.219332
44.4	-0.272408	0.0731137
44.45	-0.260301	-0.262163
44.5	-0.332479	-0.341792
44.55	-0.414901	-0.387427
44.6	-0.299416	-0.354831
44.65	-0.237483	-0.103372
44.7	-0.107563	-0.0549435
44.75	-0.147144	-0.146679
44.8	-0.409779	0.061007
44.85	-0.542493	0.130856
44.9	-0.298485	-0.082883
44.95	-0.04563	-0.127586
45	0.0903445	-0.208147
45.05	0.072649	-0.111288
45.1	0.034464	-0.118274
45.15	0.082893	-0.166237
45.2	0.0735795	-0.150404
45.25	0.069389	-0.0973185
45.3	0.150414	-0.088471
45.35	0.279404	-0.318975
45.4	0.162522	-0.516882
45.45	0.144826	-0.430268
45.5	0.161125	-0.282187
45.55	0.019097	-0.287775
45.6	0.045175	-0.404191
45.65	0.175561	-0.337601
45.7	0.293839	-0.160184
45.75	0.184874	-0.179741
45.8	-0.0852115	-0.258904
45.85	-0.346915	-0.432596
45.9	-0.203024	-0.564379
45.95	-0.0349195	-0.403725
46	-0.0339885	-0.262629
46.05	-0.194176	-0.247262
46.1	-0.150869	-0.381373
46.15	-0.163909	-0.275202
46.2	-0.183467	-0.0679819
46.25	-0.147611	0.009784
46.3	-0.090799	-0.072638
46.35	-0.163443	-0.0898675
46.4	-0.310593	0.164384
46.45	-0.240277	0.432606
46.5	-0.14761	0.570909
46.55	-0.189054	0.256586
46.6	-0.191848	-0.0866085
46.65	-0.069844	-0.144816
46.7	-0.0670505	-0.303142
46.75	-0.026537	-0.214666
46.8	-0.083814	-0.09499
46.85	-0.249125	-0.0861424
46.9	-0.416298	0.131788
46.95	-0.466124	0.139705
47	-0.58906	0.0936035
47.05	-0.607686	-0.0293315
47.1	-0.394412	-0.264957
47.15	-0.318509	-0.376717
47.2	-0.403725	-0.437719
47.25	-0.350174	-0.249124
47.3	-0.14342	-0.0083765
47.35	-0.168565	-0.067516
47.4	-0.271942	-0.19697
47.45	-0.345983	-0.412573
47.5	-0.24959	-0.502912
47.55	-0.163442	-0.560654
47.6	-0.184398	-0.281721
47.65	-0.255644	0.110367
47.7	-0.250522	0.450769
47.75	-0.237483	0.542502
47.8	-0.063325	0.567186
47.85	0.082428	0.297564
47.9	0.0391205	0.139238
47.95	-0.0516831	0.0293425
48	-0.296157	0.043778
48.05	-0.360418	-0.0810205
48.1	-0.420489	-0.114083
48.15	-0.435391	-0.0204842
48.2	-0.328753	-0.067516
48.25	-0.1057	0.0400525
48.3	-0.018156	0.1113
48.35	-0.258439	0.0954665
48.4	-0.275202	-0.0689125
48.45	-0.223514	-0.135038
48.5	-0.377183	-0.0316605
48.55	-0.429337	0.057282
48.6	-0.392549	0.060542
48.65	-0.149008	0.109436
48.7	0.0950005	0.160658
48.75	0.037259	0.100588
48.8	-0.0554091	0.038655
48.85	0.0321351	-0.101975
48.9	0.0051274	-0.019552
48.95	0.15414	0.047969
49	0.22399	0.249136
49.05	0.22399	0.427019
